# Supplementary material for: HP1β and H3K9me3 Regulate Olfactory Receptor Choice and Transcriptional Identity
Source: Int J Mol Sci. 2026 Mar 24;27(7):2958. doi: 10.3390/ijms27072958 (PMC13074089; doi:10.3390/ijms27072958)
Supplement: Supplementary file 1 [file ijms-27-02958-s001.zip]

Archive with 1 entries (1 files):
- ijms-4163641-supplementary.pdf
